# Supplementary material for: Radiomics predicts the prognosis of patients with locally advanced breast cancer by reflecting the heterogeneity of tumor cells and the tumor microenvironment
Source: Breast Cancer Res. 2022 Mar 15;24:20. doi: 10.1186/s13058-022-01516-0 (PMC8922933; doi:10.1186/s13058-022-01516-0)
Supplement: Supplementary file 11 — Additional file 11: Table S1. Hazard ratio of DEGs significantly associated with prognosis of TCGA-BRCA. HR: hazard ratio. [file 13058_2022_1516_MOESM11_ESM.csv]

		HR	pvalue
ABCA10		0.865851038	0.017338704
C1QTNF9B		0.824516549	0.03033631
CFAP46		0.876912138	0.001954023
CYP4F11		0.874875839	0.001007108
DBX2		0.877837885	0.03319437
GCGR		0.860383697	0.049361627
GCM1		0.825898358	0.001792376
GPR97		0.871283885	0.03412573
ITIH2		0.865244944	0.021470877
IVL		1.088177564	0.020630958
KCNF1		0.889206423	0.006349547
KLRC2		0.850156706	0.016273836
LYPD2		1.191992384	0.037357457
MASP1		0.89373835	0.036740351
MROH5		1.264573588	0.007625656
MYBPC1		0.912391156	0.002174113
PAX7		1.106699883	0.001516204
PDK4		0.872739609	0.018219034
PKMYT1		1.165444155	0.03618927
RIC3		0.908979097	0.02969345
SLC16A12		0.847778387	0.002240018
SLC26A3		0.879472891	0.00232752
SLURP1		1.126966456	0.003701359
SPATA4		0.824524459	0.000393763
TMEM232		0.792151649	0.000426603
UCP1		0.827455611	0.001168749
ZBTB16		0.892255199	0.005038625
ZNF214		0.873286501	0.018916808
