# Supplementary material for: Radiomics predicts the prognosis of patients with locally advanced breast cancer by reflecting the heterogeneity of tumor cells and the tumor microenvironment
Source: Breast Cancer Res. 2022 Mar 15;24:20. doi: 10.1186/s13058-022-01516-0 (PMC8922933; doi:10.1186/s13058-022-01516-0)
Supplement: Supplementary file 12 — Additional file 12: Table S2. Computational histopathological features significantly different between the high- and low-score groups. [file 13058_2022_1516_MOESM12_ESM.csv]

histo-features
X75.Nucleus..Max.caliper
X75.Nucleus..Min.caliper
X75.Nucleus..Eccentricity
X75.Nucleus..Hematoxylin.OD.std.dev
X75.Cell..Min.caliper
X75.Cytoplasm..Eosin.OD.max
X0.Centroid.X.um.1
X0.Perimeter.um
X25.Solidity
X25.Max.diameter.um
X25.Square..Diameter.25.0.um..2.00.um.per.pixel..Hematoxylin..Haralick.Angular.second.moment..F0.
X25.Square..Diameter.25.0.um..2.00.um.per.pixel..Hematoxylin..Haralick.Correlation..F2.
X25.Square..Diameter.25.0.um..2.00.um.per.pixel..Hematoxylin..Haralick.Sum.average..F5.
X50.Centroid.Y.um.1
X50.Square..Diameter.25.0.um..2.00.um.per.pixel..Hematoxylin..Min
X50.Square..Diameter.25.0.um..2.00.um.per.pixel..Hematoxylin..Haralick.Angular.second.moment..F0.
X50.Square..Diameter.25.0.um..2.00.um.per.pixel..Eosin..Std.dev.
X50.Square..Diameter.25.0.um..2.00.um.per.pixel..Eosin..Haralick.Information.measure.of.correlation.2..F12.
X75.Centroid.Y.um.1
X75.Square..Diameter.25.0.um..2.00.um.per.pixel..Hematoxylin..Min
X75.Square..Diameter.25.0.um..2.00.um.per.pixel..Hematoxylin..Haralick.Angular.second.moment..F0.
X75.Square..Diameter.25.0.um..2.00.um.per.pixel..Eosin..Haralick.Information.measure.of.correlation.2..F12.
X100.Square..Diameter.25.0.um..2.00.um.per.pixel..Hematoxylin..Min
